# Supplementary material for: A new family of aphids (Hemiptera, Sternorrhyncha) from the Lower Cretaceous of Baissa, Transbaikalia
Source: Zookeys. 2011 Sep 24;(130):167–74. doi: 10.3897/zookeys.130.1444 (PMC3260757; doi:10.3897/zookeys.130.1444)
Supplement: XML Treatment for Rasnitsynaphididae [file zookeys.130.1444-treatment1.xml]

<!DOCTYPE tp:taxon-treatment
  PUBLIC "-//TaxonX//DTD Taxonomic Treatment Publishing DTD v0 20100105//EN" "tax-treatment-NSO.dtd">
<tp:taxon-treatment xmlns:tp="http://www.plazi.org/taxpub"><tp:treatment-meta><mixed-citation publication-type="journal"><person-group><name><surname>Homan</surname><given-names>Agnieszka</given-names></name><name><surname>Wegierek</surname><given-names>Piotr</given-names></name></person-group><article-title>A new family of aphids (Hemiptera, Sternorrhyncha) from the Lower Cretaceous of Baissa, Transbaikalia</article-title><source>Zookeys</source><day>24</day><month>9</month><year>2011</year><volume>2011</volume><issue>130</issue><fpage>167</fpage><lpage>174</lpage><pub-id pub-id-type="doi">10.3897/zookeys.130.1444</pub-id></mixed-citation></tp:treatment-meta><tp:nomenclature><tp:taxon-name>
                        	<tp:taxon-name-part taxon-name-part-type="family">Rasnitsynaphididae</tp:taxon-name-part>
                        	<object-id xmlns:xlink="http://www.w3.org/1999/xlink" xlink:type="simple">urn:lsid:zoobank.org:act:94C0708C-7F79-426A-B9FB-1DD3D53BAF67</object-id>
                        	<object-id xmlns:xlink="http://www.w3.org/1999/xlink" xlink:type="simple">http://species-id.net/wiki/Rasnitsynaphididae</object-id>
                        </tp:taxon-name><tp:taxon-status xmlns:xlink="http://www.w3.org/1999/xlink" xlink:type="simple">fam. n.</tp:taxon-status></tp:nomenclature><tp:treatment-sec sec-type="Type genus"><title>Type genus.</title><p><italic><tp:taxon-name>Rasnitsynaphis</tp:taxon-name></italic> gen. n.</p></tp:treatment-sec><tp:treatment-sec sec-type="Diagnosis"><title>Diagnosis.</title><p>Antennae 9-segmented, shorter than hind tibia. Rhinaria arranged in many transverse rows, surrounding antennal segments. Segment IX narrower than other segments of flagellum, blunt at apex, always without rhinaria. Cubitus branches separated. Vein Rs separates from pterostigma in one third of its length. Media originates below the base of pterostigma. Ovipositor present. Siphuncular pores absent.<!--PageBreak--></p></tp:treatment-sec></tp:taxon-treatment>
