# Supplementary material for: A new family of aphids (Hemiptera, Sternorrhyncha) from the Lower Cretaceous of Baissa, Transbaikalia
Source: Zookeys. 2011 Sep 24;(130):167–74. doi: 10.3897/zookeys.130.1444 (PMC3260757; doi:10.3897/zookeys.130.1444)
Supplement: XML Treatment for Rasnitsynaphis [file zookeys.130.1444-treatment2.xml]

<!DOCTYPE tp:taxon-treatment
  PUBLIC "-//TaxonX//DTD Taxonomic Treatment Publishing DTD v0 20100105//EN" "tax-treatment-NSO.dtd">
<tp:taxon-treatment xmlns:tp="http://www.plazi.org/taxpub"><tp:treatment-meta><mixed-citation publication-type="journal"><person-group><name><surname>Homan</surname><given-names>Agnieszka</given-names></name><name><surname>Wegierek</surname><given-names>Piotr</given-names></name></person-group><article-title>A new family of aphids (Hemiptera, Sternorrhyncha) from the Lower Cretaceous of Baissa, Transbaikalia</article-title><source>Zookeys</source><day>24</day><month>9</month><year>2011</year><volume>2011</volume><issue>130</issue><fpage>167</fpage><lpage>174</lpage><pub-id pub-id-type="doi">10.3897/zookeys.130.1444</pub-id></mixed-citation></tp:treatment-meta><tp:nomenclature><tp:taxon-name>
                    			<tp:taxon-name-part taxon-name-part-type="genus">Rasnitsynaphis</tp:taxon-name-part>
                    			<object-id xmlns:xlink="http://www.w3.org/1999/xlink" xlink:type="simple">urn:lsid:zoobank.org:act:2466FD65-63B1-4F19-9BC1-576C84461B21</object-id>
                        	<object-id xmlns:xlink="http://www.w3.org/1999/xlink" xlink:type="simple">http://species-id.net/wiki/Rasnitsynaphis</object-id>	
                        </tp:taxon-name><tp:taxon-status xmlns:xlink="http://www.w3.org/1999/xlink" xlink:type="simple">gen. n.</tp:taxon-status></tp:nomenclature><tp:treatment-sec sec-type="Type species"><title>Type species.</title><p><italic><tp:taxon-name>Rasnitsynaphis ennearticulata</tp:taxon-name></italic> sp. n.</p></tp:treatment-sec><tp:treatment-sec sec-type="Etymology"><title>Etymology.</title><p>Named to honour Alexandr P. Rasnitsyn, who is not only eminent researcher, but also a teacher of many paleoentomologists. P.W. is honoured to be one of his students.</p></tp:treatment-sec><tp:treatment-sec sec-type="Diagnosis"><title>Diagnosis.</title><p>As for family.</p></tp:treatment-sec><tp:treatment-sec sec-type="Description"><title>Description.</title><p>Body massive. Front edge of head convex. Head with epicranial suture. Rostrum shorter than body, reaching to the middle of abdomen. Antennae longer than one third of the body length but shorter than its half. Antennal segment III 2–4 times as long as wide; segments IV-VIII of the same length or nearly so. Surface of all segments of flagellum sculptured in form of transverse ribs. Rhinaria ellipsoidal, arranged in more or less dense rows which are sometimes joined. Cubital vein CuA1 2.5 times longer than CuA2. Pterostigma big, spindle-shaped, pointed, 3–3.5 times as long as wide. Vein Rs slightly bent at base. Media with two or three branches. Bifurcation of vein M into M1 and M2 or into M1+2 and M3 just beyond the base of vein Rs.</p></tp:treatment-sec><tp:treatment-sec sec-type="Key to species of Rasnitsynaphis"><title>Key to species of <italic><tp:taxon-name>Rasnitsynaphis</tp:taxon-name></italic></title><table-wrap content-type="key" position="anchor" orientation="portrait"><table><tbody><tr><td rowspan="1" colspan="1">1</td><td rowspan="1" colspan="1">Antennae short, about 1/2 of thorax height, segment III two times as long as wide, with ca. 9 rows of rhinaria; segments IV–VIII as long as wide; M with 2 branches </td><td rowspan="1" colspan="1"><italic><tp:taxon-name>Rasnitsynaphis quadrata</tp:taxon-name></italic> sp. n.</td></tr><tr><td rowspan="1" colspan="1">–</td><td rowspan="1" colspan="1">Antennae longer, segment III three to four times as long as wide; segments IV–VIII longer than wide </td><td rowspan="1" colspan="1">2</td></tr><tr><td rowspan="1" colspan="1">2</td><td rowspan="1" colspan="1">Segment III four times as long as wide, with ca. 11 rows of rhinaria</td><td rowspan="1" colspan="1"><italic><tp:taxon-name>Rasnitsynaphis coniuncta</tp:taxon-name></italic> sp. n.</td></tr><tr><td rowspan="1" colspan="1">–</td><td rowspan="1" colspan="1">Segment III three times as long as wide, with ca. 17 rows of rhinaria; M with 3 branches</td><td rowspan="1" colspan="1"><italic><tp:taxon-name>Rasnitsynaphis ennearticulata</tp:taxon-name></italic> sp. n.</td></tr></tbody></table></table-wrap></tp:treatment-sec></tp:taxon-treatment>
