# Supplementary material for: A new family of aphids (Hemiptera, Sternorrhyncha) from the Lower Cretaceous of Baissa, Transbaikalia
Source: Zookeys. 2011 Sep 24;(130):167–74. doi: 10.3897/zookeys.130.1444 (PMC3260757; doi:10.3897/zookeys.130.1444)
Supplement: XML Treatment for Rasnitsynaphis ennearticulata [file zookeys.130.1444-treatment3.xml]

<!DOCTYPE tp:taxon-treatment
  PUBLIC "-//TaxonX//DTD Taxonomic Treatment Publishing DTD v0 20100105//EN" "tax-treatment-NSO.dtd">
<tp:taxon-treatment xmlns:tp="http://www.plazi.org/taxpub"><tp:treatment-meta><mixed-citation publication-type="journal"><person-group><name><surname>Homan</surname><given-names>Agnieszka</given-names></name><name><surname>Wegierek</surname><given-names>Piotr</given-names></name></person-group><article-title>A new family of aphids (Hemiptera, Sternorrhyncha) from the Lower Cretaceous of Baissa, Transbaikalia</article-title><source>Zookeys</source><day>24</day><month>9</month><year>2011</year><volume>2011</volume><issue>130</issue><fpage>167</fpage><lpage>174</lpage><pub-id pub-id-type="doi">10.3897/zookeys.130.1444</pub-id></mixed-citation></tp:treatment-meta><tp:nomenclature><tp:taxon-name>
                        	<tp:taxon-name-part taxon-name-part-type="genus">Rasnitsynaphis</tp:taxon-name-part>
                        	<tp:taxon-name-part taxon-name-part-type="species">ennearticulata</tp:taxon-name-part>
                        	<object-id xmlns:xlink="http://www.w3.org/1999/xlink" xlink:type="simple">urn:lsid:zoobank.org:act:9040D3E2-3EFE-474D-889A-2408FD52A5BC</object-id>
                        	<object-id xmlns:xlink="http://www.w3.org/1999/xlink" xlink:type="simple">http://species-id.net/wiki/Rasnitsynaphis_ennearticulata</object-id>
                        </tp:taxon-name><tp:taxon-status xmlns:xlink="http://www.w3.org/1999/xlink" xlink:type="simple">sp. n.</tp:taxon-status><xref ref-type="fig" rid="F1">Fig. 1</xref></tp:nomenclature><tp:treatment-sec sec-type="Material"><title>Material.</title><p>Holotype: PIN 3064/2109(2211); Baissa, Transbaikalia; Zaza Formation, bed 31.</p></tp:treatment-sec><tp:treatment-sec sec-type="Etymology"><title>Etymology.</title><p>From the Greek term <italic>ennea</italic> for “nine” and from the Latin term <italic>articulum</italic> for “segment” in reference to the 9-segmented antennae.</p></tp:treatment-sec><tp:treatment-sec sec-type="Diagnosis"><title>Diagnosis.</title><p>Antennae rather long; segment III three times as long as wide;segments IV–VIII of about the same length, rectangular, longer than wide. Media with three branches.</p></tp:treatment-sec><tp:treatment-sec sec-type="Description"><title>Description.</title><p>Length of the body 2.1 (<xref ref-type="fig" rid="F1">Fig. 1c</xref>). Width of head 0.43 (<xref ref-type="fig" rid="F1">Fig. 1a</xref>). Lateral sutures join in the middle of epicranium in the four fifth of the head length. On the dorsal side of head capsule there are three diagonal strips, running from the middle part of epicranium to the frontolateral edge of head. The distance between ocelli (situated on the back of head) 0.27. Length of the apical segment of rostrum 0.18 (<xref ref-type="fig" rid="F1">Fig  1e</xref>). Antennae 0.93 long, ca. 0.8 of thorax width (<xref ref-type="fig" rid="F1">Figs 1b, d</xref>). Length of antennal segments: I 0.06; II 0.08; III 0.23; each of IV–VII 0.09; VIII 0.08; IX 0.07. Antennal segment III with about 17 rows of rhinaria, with at most 8 rhinaria arranged in one row. Segments IV–VIII at most with 7 rows of rhinaria. Tibia of fore legs 0.75 long, middle tibiae 0.83 to 0.86. Mesothoracic sternite 0.93 wide, 0.53 long. Fore wings about 3.8 long. The distance from the base of the wing to the end of pterostigma 2.8. Distance<!--PageBreak--> between bases of cubital veins CuA1 &amp; CuA2 0.14. The length of M1+2 more or less equals the length of the common stem of M. The posterior part of abdomen strongly sclerotized (<xref ref-type="fig" rid="F1">Fig. 1f</xref>).</p><fig id="F1" position="float" orientation="portrait"><label>Figure 1.</label><caption><p><italic><tp:taxon-name>Rasnitsynaphis ennearticulata</tp:taxon-name></italic> sp. n., PIN 3064/2109(2211) (holotype): <bold>a</bold> head, dorsal view <bold>b</bold> VIII and IX segment of right antenna, ventral view <bold>c</bold> body, ventral view <bold>d</bold> flagellum of left antenna, ventral view <bold>e</bold> apical segment of rostrum, ventral view <bold>f</bold> apical part of abdomen with ovipositor, ventral view.</p></caption><graphic xmlns:xlink="http://www.w3.org/1999/xlink" xlink:href="ZooKeys-130-167-g001.jpg" position="float" orientation="portrait" xlink:type="simple"/></fig></tp:treatment-sec></tp:taxon-treatment>
