# Supplementary material for: A new family of aphids (Hemiptera, Sternorrhyncha) from the Lower Cretaceous of Baissa, Transbaikalia
Source: Zookeys. 2011 Sep 24;(130):167–74. doi: 10.3897/zookeys.130.1444 (PMC3260757; doi:10.3897/zookeys.130.1444)
Supplement: XML Treatment for Rasnitsynaphis coniuncta [file zookeys.130.1444-treatment4.xml]

<!DOCTYPE tp:taxon-treatment
  PUBLIC "-//TaxonX//DTD Taxonomic Treatment Publishing DTD v0 20100105//EN" "tax-treatment-NSO.dtd">
<tp:taxon-treatment xmlns:tp="http://www.plazi.org/taxpub"><tp:treatment-meta><mixed-citation publication-type="journal"><person-group><name><surname>Homan</surname><given-names>Agnieszka</given-names></name><name><surname>Wegierek</surname><given-names>Piotr</given-names></name></person-group><article-title>A new family of aphids (Hemiptera, Sternorrhyncha) from the Lower Cretaceous of Baissa, Transbaikalia</article-title><source>Zookeys</source><day>24</day><month>9</month><year>2011</year><volume>2011</volume><issue>130</issue><fpage>167</fpage><lpage>174</lpage><pub-id pub-id-type="doi">10.3897/zookeys.130.1444</pub-id></mixed-citation></tp:treatment-meta><tp:nomenclature><tp:taxon-name>
                        	<tp:taxon-name-part taxon-name-part-type="genus">Rasnitsynaphis</tp:taxon-name-part>
                        	<tp:taxon-name-part taxon-name-part-type="species">coniuncta</tp:taxon-name-part>
                        	<object-id xmlns:xlink="http://www.w3.org/1999/xlink" xlink:type="simple">urn:lsid:zoobank.org:act:197A9263-DFAA-4A61-9774-822FE7D3585D</object-id>
                        	<object-id xmlns:xlink="http://www.w3.org/1999/xlink" xlink:type="simple">http://species-id.net/wiki/Rasnitsynaphis_coniuncta</object-id>
                        </tp:taxon-name><tp:taxon-status xmlns:xlink="http://www.w3.org/1999/xlink" xlink:type="simple">sp. n.</tp:taxon-status><xref ref-type="fig" rid="F2">Fig. 2</xref></tp:nomenclature><tp:treatment-sec sec-type="Material"><title>Material.</title><p>Holotype: PIN 3064/2209; Baissa, Transbaikalia; Zaza Formation, bed 31.</p></tp:treatment-sec><tp:treatment-sec sec-type="Etymology"><title>Etymology.</title><p>From the Latin term <italic>coniunctus</italic> for “joined” in reference to the joined rows of rhinaria.</p></tp:treatment-sec><tp:treatment-sec sec-type="Diagnosis"><title>Diagnosis.</title><p>Antenna rather long; segment III four times as long as wide; segments IV–VIII of about the same length, rectangular, longer than wide.</p></tp:treatment-sec><tp:treatment-sec sec-type="Description"><title>Description.</title><p>Length of the body about 2.4 (<xref ref-type="fig" rid="F2">Fig. 2b</xref>). Head with epicranial suture. Antennae 0.88 long, about 2/3 of thorax height (<xref ref-type="fig" rid="F2">Figs 2a, c</xref>). Length of antennal segments: <!--PageBreak-->II 0.12; III 0.24; IV 0.09; V 0.08; each of VI–VII 0.09; VIII 0.08; IX 0.07 to 0.08. Antennal segment III with 11 rows of rhinaria, with at most 7 rhinaria arranged in one row. Segments IV–VIII at most with 6 rows of rhinaria. Femur of fore legs 0.74 long, tibia 1.06. Middle tibia 1.14 long. Hind femur 0.87 long, tibia 1.34. The second segment of hind leg tarsus 0.24 (<xref ref-type="fig" rid="F2">Fig. 2d</xref>). The distance between bases of cubital veins CuA1 &amp; CuA2 0.13.</p><fig id="F2" position="float" orientation="portrait"><label>Figure 2.</label><caption><p><italic><tp:taxon-name>Rasnitsynaphis coniuncta</tp:taxon-name></italic> sp. n.<italic>,</italic> PIN 3064/2209 (holotype): <bold>a</bold> flagellum of right antenna <bold>b</bold> body, lateral view <bold>c</bold> VIII and IX segment of left antenna <bold>d</bold> second segment of hind tarsus.</p></caption><graphic xmlns:xlink="http://www.w3.org/1999/xlink" xlink:href="ZooKeys-130-167-g002.jpg" position="float" orientation="portrait" xlink:type="simple"/></fig></tp:treatment-sec></tp:taxon-treatment>
