# Supplementary material for: A new family of aphids (Hemiptera, Sternorrhyncha) from the Lower Cretaceous of Baissa, Transbaikalia
Source: Zookeys. 2011 Sep 24;(130):167–74. doi: 10.3897/zookeys.130.1444 (PMC3260757; doi:10.3897/zookeys.130.1444)
Supplement: XML Treatment for Rasnitsynaphis quadrata [file zookeys.130.1444-treatment5.xml]

<!DOCTYPE tp:taxon-treatment
  PUBLIC "-//TaxonX//DTD Taxonomic Treatment Publishing DTD v0 20100105//EN" "tax-treatment-NSO.dtd">
<tp:taxon-treatment xmlns:tp="http://www.plazi.org/taxpub"><tp:treatment-meta><mixed-citation publication-type="journal"><person-group><name><surname>Homan</surname><given-names>Agnieszka</given-names></name><name><surname>Wegierek</surname><given-names>Piotr</given-names></name></person-group><article-title>A new family of aphids (Hemiptera, Sternorrhyncha) from the Lower Cretaceous of Baissa, Transbaikalia</article-title><source>Zookeys</source><day>24</day><month>9</month><year>2011</year><volume>2011</volume><issue>130</issue><fpage>167</fpage><lpage>174</lpage><pub-id pub-id-type="doi">10.3897/zookeys.130.1444</pub-id></mixed-citation></tp:treatment-meta><tp:nomenclature><tp:taxon-name>
                            <tp:taxon-name-part taxon-name-part-type="genus">Rasnitsynaphis </tp:taxon-name-part>
                            <tp:taxon-name-part taxon-name-part-type="species">quadrata</tp:taxon-name-part>
                            <object-id xmlns:xlink="http://www.w3.org/1999/xlink" xlink:type="simple">urn:lsid:zoobank.org:act:7434FB55-DE6B-4C54-9086-F2E62111405D</object-id>
                        		<object-id xmlns:xlink="http://www.w3.org/1999/xlink" xlink:type="simple">http://species-id.net/wiki/Rasnitsynaphis_quadrata</object-id>
                        </tp:taxon-name><tp:taxon-status xmlns:xlink="http://www.w3.org/1999/xlink" xlink:type="simple">sp. n.</tp:taxon-status><xref ref-type="fig" rid="F3">Fig. 3</xref></tp:nomenclature><tp:treatment-sec sec-type="Material"><title>Material.</title><p>Holotype: 3064/2279; Baissa, Transbaikalia; Zaza Formation, bed 31.</p></tp:treatment-sec><tp:treatment-sec sec-type="Etymology"><title>Etymology.</title><p>From the Latin term <italic>quadratus</italic> for “square” in reference to the square shape of antennal segments IV–VII.</p></tp:treatment-sec><tp:treatment-sec sec-type="Diagnosis"><title>Diagnosis.</title><p>Antennae quite short; segment III two times as long as wide; segments IV–VII of the same length, square, as long as wide. Media with two branches.</p></tp:treatment-sec><tp:treatment-sec sec-type="Description"><title>Description.</title><p>Length of the body 2.0 (<xref ref-type="fig" rid="F3">Fig. 3b</xref>). Length of head 0.28. Head with lateral sutures. Length of the apical segment of rostrum 0.14 (<xref ref-type="fig" rid="F3">Fig. 3c</xref>). Antennae 0.71<!--PageBreak--> long, about 1/2 of thorax height (<xref ref-type="fig" rid="F3">Fig. 3a, b</xref>). Length of antennal segments: I 0.06; II 0.07; III 0.16; each of IV–IX 0.06. Antennal segment III with about 9 rows of rhinaria, with at most 8 rhinaria arranged in one row. Segments IV–VIII at most with 4 rows of rhinaria. Femur of middle legs 0.54 long, tibia 0.73. Hind femur 0.57 long. Mesothoracic sternite 0.49 long. The distance from the base of the wing to the end of pterostigma 2.7. The distance between bases of cubital veins CuA1 &amp; CuA2 0.11. The posterior part of abdomen weakly sclerotized.</p><fig id="F3" position="float" orientation="portrait"><label>Figure 3.</label><caption><p><italic><tp:taxon-name>Rasnitsynaphis quadrata</tp:taxon-name></italic> sp. n., PIN 3064/2279 (holotype): <bold>a</bold> flagellum of right antenna, dorsal view <bold>b</bold> body, ventral view <bold>c</bold> apical segment of rostrum.</p></caption><graphic xmlns:xlink="http://www.w3.org/1999/xlink" xlink:href="ZooKeys-130-167-g003.jpg" position="float" orientation="portrait" xlink:type="simple"/></fig></tp:treatment-sec></tp:taxon-treatment>
